# Supplementary material for: Fecal microbiota composition concerning body mass index and early-life factors in Mexican preschool-aged children: a cross-sectional study
Source: PeerJ. 2026 Jun 3;14:e21253. doi: 10.7717/peerj.21253 (PMC13242193; doi:10.7717/peerj.21253)
Supplement: Supplemental Information 5 — Sample identification, collection date, environmental context, geographical location, and host characteristics such as age, sex, height, body mass index (BMI), and body mass [file peerj-14-21253-s005.xlsx]

## Sheet: Human_gut
*sample_name	sample_title	bioproject_accession	*organism	*isolate	*collection_date	*env_broad_scale	*env_local_scale	*env_medium	*geo_loc_name	*isolation_source	*lat_lon	collection_method	experimental_factor	host_age	host_body_mass_index	host_body_product	host_body_temp	host_height	host_last_meal	host_sex	host_tissue_sampled	host_tot_mass	samp_collect_device	biomaterial_provider	collected_by
DHS	S42	PRJNA1337777	Homo sapiens	KS42	2022-05-23	ENVO:01000249	ENVO:00000062	NCIT:C17005	Mexico: Veracruz, Tinaja	Human faeces	19.5894444 N-96.94277777777778 W	direct	BMI/clinical data	4	15.28	Faecal sample	not collected	106	not collected	female	Faeces	17.1	Stool collection kit	Dolores Hernandez Rodríguez	Silvina Lara Arellano, Astrid Contreras Domínguez, Rubi Viveros Contreras
EASS	S45	PRJNA1337777	Homo sapiens	KS45	2022-05-23	ENVO:01000249	ENVO:00000062	NCIT:C17005	Mexico: Veracruz, Tinaja	Human faeces	19.5894444 N-96.94277777777778 W	direct	BMI/clinical data	5	15.51	Faecal sample	not collected	105	not collected	female	Faeces	17.1	Stool collection kit	Dolores Hernandez Rodríguez	Silvina Lara Arellano, Astrid Contreras Domínguez, Rubi Viveros Contreras
GDRR	S35	PRJNA1337777	Homo sapiens	KS35	2022-05-23	ENVO:01000249	ENVO:00000062	NCIT:C17005	Mexico: Veracruz, Tinaja	Human faeces	19.5894444 N-96.94277777777778 W	direct	BMI/clinical data	5	14.18	Faecal sample	not collected	102	not collected	female	Faeces	14.7	Stool collection kit	Dolores Hernandez Rodríguez	Silvina Lara Arellano, Astrid Contreras Domínguez, Rubi Viveros Contreras
IVCM	S47	PRJNA1337777	Homo sapiens	KS47	2022-05-23	ENVO:01000249	ENVO:00000062	NCIT:C17005	Mexico: Veracruz, Tinaja	Human faeces	19.5894444 N-96.94277777777778 W	direct	BMI/clinical data	4	16.24	Faecal sample	not collected	103	not collected	female	Faeces	17.3	Stool collection kit	Dolores Hernandez Rodríguez	Silvina Lara Arellano, Astrid Contreras Domínguez, Rubi Viveros Contreras
ISSD	S37	PRJNA1337777	Homo sapiens	KS37	2022-05-23	ENVO:01000249	ENVO:00000062	NCIT:C17005	Mexico: Veracruz, Tinaja	Human faeces	19.5894444 N-96.94277777777778 W	direct	BMI/clinical data	5	15.04	Faecal sample	not collected	110	not collected	female	Faeces	18.2	Stool collection kit	Dolores Hernandez Rodríguez	Silvina Lara Arellano, Astrid Contreras Domínguez, Rubi Viveros Contreras
JAD	S31	PRJNA1337777	Homo sapiens	KS31	2022-05-23	ENVO:01000249	ENVO:00000062	NCIT:C17005	Mexico: Veracruz, Tinaja	Human faeces	19.5894444 N-96.94277777777778 W	direct	BMI/clinical data	4	16.12	Faecal sample	not collected	103	not collected	female	Faeces	17.1	Stool collection kit	Dolores Hernandez Rodríguez	Silvina Lara Arellano, Astrid Contreras Domínguez, Rubi Viveros Contreras
LAML	S53	PRJNA1337777	Homo sapiens	KS53	2022-05-23	ENVO:01000249	ENVO:00000062	NCIT:C17005	Mexico: Veracruz, Tinaja	Human faeces	19.5894444 N-96.94277777777778 W	direct	BMI/clinical data	4	14.49	Faecal sample	not collected	106	not collected	female	Faeces	16.4	Stool collection kit	Dolores Hernandez Rodríguez	Silvina Lara Arellano, Astrid Contreras Domínguez, Rubi Viveros Contreras
HGDA	S41	PRJNA1337777	Homo sapiens	KS41	2022-05-23	ENVO:01000249	ENVO:00000062	NCIT:C17005	Mexico: Veracruz, Tinaja	Human faeces	19.5894444 N-96.94277777777778 W	direct	BMI/clinical data	5	19.48	Faecal sample	not collected	114	not collected	female	Faeces	25.5	Stool collection kit	Dolores Hernandez Rodríguez	Silvina Lara Arellano, Astrid Contreras Domínguez, Rubi Viveros Contreras
MLRL	S51	PRJNA1337777	Homo sapiens	KS51	2022-05-23	ENVO:01000249	ENVO:00000062	NCIT:C17005	Mexico: Veracruz, Tinaja	Human faeces	19.5894444 N-96.94277777777778 W	direct	BMI/clinical data	4	17.37	Faecal sample	not collected	112	not collected	female	Faeces	21.6	Stool collection kit	Dolores Hernandez Rodríguez	Silvina Lara Arellano, Astrid Contreras Domínguez, Rubi Viveros Contreras
KAPK	S50	PRJNA1337777	Homo sapiens	KS50	2022-05-23	ENVO:01000249	ENVO:00000062	NCIT:C17005	Mexico: Veracruz, Tinaja	Human faeces	19.5894444 N-96.94277777777778 W	direct	BMI/clinical data	5	13.82	Faecal sample	not collected	105	not collected	female	Faeces	15.3	Stool collection kit	Dolores Hernandez Rodríguez	Silvina Lara Arellano, Astrid Contreras Domínguez, Rubi Viveros Contreras
AELG	S43	PRJNA1337777	Homo sapiens	KS43	2022-05-23	ENVO:01000249	ENVO:00000062	NCIT:C17005	Mexico: Veracruz, Tinaja	Human faeces	19.5894444 N-96.94277777777778 W	direct	BMI/clinical data	4	16.25	Faecal sample	not collected	107	not collected	female	Faeces	18.6	Stool collection kit	Dolores Hernandez Rodríguez	Silvina Lara Arellano, Astrid Contreras Domínguez, Rubi Viveros Contreras
BGAS	S39	PRJNA1337777	Homo sapiens	KS39	2022-05-23	ENVO:01000249	ENVO:00000062	NCIT:C17005	Mexico: Veracruz, Tinaja	Human faeces	19.5894444 N-96.94277777777778 W	direct	BMI/clinical data	4	15.42	Faecal sample	not collected	111	not collected	female	Faeces	19	Stool collection kit	Dolores Hernandez Rodríguez	Silvina Lara Arellano, Astrid Contreras Domínguez, Rubi Viveros Contreras
BDQN	S44	PRJNA1337777	Homo sapiens	KS44	2022-05-23	ENVO:01000249	ENVO:00000062	NCIT:C17005	Mexico: Veracruz, Tinaja	Human faeces	19.5894444 N-96.94277777777778 W	direct	BMI/clinical data	5	15.43	Faecal sample	not collected	107	not collected	female	Faeces	17.5	Stool collection kit	Dolores Hernandez Rodríguez	Silvina Lara Arellano, Astrid Contreras Domínguez, Rubi Viveros Contreras
EMCH	S46	PRJNA1337777	Homo sapiens	KS46	2022-05-23	ENVO:01000249	ENVO:00000062	NCIT:C17005	Mexico: Veracruz, Tinaja	Human faeces	19.5894444 N-96.94277777777778 W	direct	BMI/clinical data	5	14.06	Faecal sample	not collected	105	not collected	female	Faeces	15.5	Stool collection kit	Dolores Hernandez Rodríguez	Silvina Lara Arellano, Astrid Contreras Domínguez, Rubi Viveros Contreras
MLM	S49	PRJNA1337777	Homo sapiens	KS49	2022-05-23	ENVO:01000249	ENVO:00000062	NCIT:C17005	Mexico: Veracruz, Tinaja	Human faeces	19.5894444 N-96.94277777777778 W	direct	BMI/clinical data	5	14.57	Faecal sample	not collected	102	not collected	female	Faeces	15.1	Stool collection kit	Dolores Hernandez Rodríguez	Silvina Lara Arellano, Astrid Contreras Domínguez, Rubi Viveros Contreras
MRHB	S32	PRJNA1337777	Homo sapiens	KS32	2022-05-23	ENVO:01000249	ENVO:00000062	NCIT:C17005	Mexico: Veracruz, Tinaja	Human faeces	19.5894444 N-96.94277777777778 W	direct	BMI/clinical data	4	15.57	Faecal sample	not collected	105	not collected	female	Faeces	17	Stool collection kit	Dolores Hernandez Rodríguez	Silvina Lara Arellano, Astrid Contreras Domínguez, Rubi Viveros Contreras
VLI	S33	PRJNA1337777	Homo sapiens	KS33	2022-05-23	ENVO:01000249	ENVO:00000062	NCIT:C17005	Mexico: Veracruz, Tinaja	Human faeces	19.5894444 N-96.94277777777778 W	direct	BMI/clinical data	4	14.96	Faecal sample	not collected	117	not collected	female	Faeces	20.3	Stool collection kit	Dolores Hernandez Rodríguez	Silvina Lara Arellano, Astrid Contreras Domínguez, Rubi Viveros Contreras
FRH	S36	PRJNA1337777	Homo sapiens	KS36	2022-05-23	ENVO:01000249	ENVO:00000062	NCIT:C17005	Mexico: Veracruz, Tinaja	Human faeces	19.5894444 N-96.94277777777778 W	direct	BMI/clinical data	5	17.76	Faecal sample	not collected	116	not collected	female	Faeces	23.9	Stool collection kit	Dolores Hernandez Rodríguez	Silvina Lara Arellano, Astrid Contreras Domínguez, Rubi Viveros Contreras
JAHM	S48	PRJNA1337777	Homo sapiens	KS48	2022-05-23	ENVO:01000249	ENVO:00000062	NCIT:C17005	Mexico: Veracruz, Tinaja	Human faeces	19.5894444 N-96.94277777777778 W	direct	BMI/clinical data	4	17.42	Faecal sample	not collected	109	not collected	female	Faeces	20.7	Stool collection kit	Dolores Hernandez Rodríguez	Silvina Lara Arellano, Astrid Contreras Domínguez, Rubi Viveros Contreras
JALM	S34	PRJNA1337777	Homo sapiens	KS34	2022-05-23	ENVO:01000249	ENVO:00000062	NCIT:C17005	Mexico: Veracruz, Tinaja	Human faeces	19.5894444 N-96.94277777777778 W	direct	BMI/clinical data	5	12.63	Faecal sample	not collected	103	not collected	female	Faeces	13.5	Stool collection kit	Dolores Hernandez Rodríguez	Silvina Lara Arellano, Astrid Contreras Domínguez, Rubi Viveros Contreras
MSP	S38	PRJNA1337777	Homo sapiens	KS38	2022-05-23	ENVO:01000249	ENVO:00000062	NCIT:C17005	Mexico: Veracruz, Tinaja	Human faeces	19.5894444 N-96.94277777777778 W	direct	BMI/clinical data	5	13.3	Faecal sample	not collected	112	not collected	female	Faeces	16.6	Stool collection kit	Dolores Hernandez Rodríguez	Silvina Lara Arellano, Astrid Contreras Domínguez, Rubi Viveros Contreras
CNJA	S55	PRJNA1337777	Homo sapiens	KS55	2022-05-26	ENVO:01000249	ENVO:00000062	NCIT:C17005	Mexico: Veracruz, Tinaja	Human faeces	19.589575 N-96.9427775 W	direct	BMI/clinical data	4	14.45	Faecal sample	not collected	97	not collected	female	Faeces	13.6	Stool collection kit	Dolores Hernandez Rodríguez	Silvina Lara Arellano, Astrid Contreras Domínguez, Rubi Viveros Contreras
ERLH	S58	PRJNA1337777	Homo sapiens	KS58	2022-05-26	ENVO:01000249	ENVO:00000062	NCIT:C17005	Mexico: Veracruz, Tinaja	Human faeces	19.589575 N-96.9427775 W	direct	BMI/clinical data	4	15.12	Faecal sample	not collected	110	not collected	female	Faeces	18.4	Stool collection kit	Dolores Hernandez Rodríguez	Silvina Lara Arellano, Astrid Contreras Domínguez, Rubi Viveros Contreras
MJTC	S62	PRJNA1337777	Homo sapiens	KS62	2022-05-26	ENVO:01000249	ENVO:00000062	NCIT:C17005	Mexico: Veracruz, Tinaja	Human faeces	19.589575 N-96.9427775 W	direct	BMI/clinical data	5	15.45	Faecal sample	not collected	111	not collected	female	Faeces	19	Stool collection kit	Dolores Hernandez Rodríguez	Silvina Lara Arellano, Astrid Contreras Domínguez, Rubi Viveros Contreras
JCGM	S56	PRJNA1337777	Homo sapiens	KS56	2022-05-26	ENVO:01000249	ENVO:00000062	NCIT:C17005	Mexico: Veracruz, Tinaja	Human faeces	19.589575 N-96.9427775 W	direct	BMI/clinical data	4	16.34	Faecal sample	not collected	104	not collected	female	Faeces	17.5	Stool collection kit	Dolores Hernandez Rodríguez	Silvina Lara Arellano, Astrid Contreras Domínguez, Rubi Viveros Contreras
EOMH	S54	PRJNA1337777	Homo sapiens	KS54	2022-05-26	ENVO:01000249	ENVO:00000062	NCIT:C17005	Mexico: Veracruz, Tinaja	Human faeces	19.589575 N-96.9427775 W	direct	BMI/clinical data	4	18.71	Faecal sample	not collected	108	not collected	female	Faeces	21.9	Stool collection kit	Dolores Hernandez Rodríguez	Silvina Lara Arellano, Astrid Contreras Domínguez, Rubi Viveros Contreras
NSVS	S63	PRJNA1337777	Homo sapiens	KS63	2022-05-26	ENVO:01000249	ENVO:00000062	NCIT:C17005	Mexico: Veracruz, Tinaja	Human faeces	19.589575 N-96.9427775 W	direct	BMI/clinical data	4	12.33	Faecal sample	not collected	115	not collected	female	Faeces	16.3	Stool collection kit	Dolores Hernandez Rodríguez	Silvina Lara Arellano, Astrid Contreras Domínguez, Rubi Viveros Contreras
AYMS	S72	PRJNA1337777	Homo sapiens	KS72	2022-05-26	ENVO:01000249	ENVO:00000062	NCIT:C17005	Mexico: Veracruz, Tinaja	Human faeces	19.589575 N-96.9427775 W	direct	BMI/clinical data	4	16.28	Faecal sample	not collected	103	not collected	female	Faeces	17.1	Stool collection kit	Dolores Hernandez Rodríguez	Silvina Lara Arellano, Astrid Contreras Domínguez, Rubi Viveros Contreras
AAG	S57	PRJNA1337777	Homo sapiens	KS57	2022-05-26	ENVO:01000249	ENVO:00000062	NCIT:C17005	Mexico: Veracruz, Tinaja	Human faeces	19.589575 N-96.9427775 W	direct	BMI/clinical data	5	14.24	Faecal sample	not collected	104	not collected	female	Faeces	15.4	Stool collection kit	Dolores Hernandez Rodríguez	Silvina Lara Arellano, Astrid Contreras Domínguez, Rubi Viveros Contreras
GSM	S61	PRJNA1337777	Homo sapiens	KS61	2022-05-26	ENVO:01000249	ENVO:00000062	NCIT:C17005	Mexico: Veracruz, Tinaja	Human faeces	19.589575 N-96.9427775 W	direct	BMI/clinical data	4	14.7	Faecal sample	not collected	104	not collected	female	Faeces	15.9	Stool collection kit	Dolores Hernandez Rodríguez	Silvina Lara Arellano, Astrid Contreras Domínguez, Rubi Viveros Contreras
JASS	S66	PRJNA1337777	Homo sapiens	KS66	2022-05-26	ENVO:01000249	ENVO:00000062	NCIT:C17005	Mexico: Veracruz, Tinaja	Human faeces	19.589575 N-96.9427775 W	direct	BMI/clinical data	4	16.38	Faecal sample	not collected	112	not collected	female	Faeces	20.4	Stool collection kit	Dolores Hernandez Rodríguez	Silvina Lara Arellano, Astrid Contreras Domínguez, Rubi Viveros Contreras
RHL	S65	PRJNA1337777	Homo sapiens	KS65	2022-05-26	ENVO:01000249	ENVO:00000062	NCIT:C17005	Mexico: Veracruz, Tinaja	Human faeces	19.589575 N-96.9427775 W	direct	BMI/clinical data	4	15.81	Faecal sample	not collected	105	not collected	female	Faeces	17.3	Stool collection kit	Dolores Hernandez Rodríguez	Silvina Lara Arellano, Astrid Contreras Domínguez, Rubi Viveros Contreras
SPG	S59	PRJNA1337777	Homo sapiens	KS59	2022-05-26	ENVO:01000249	ENVO:00000062	NCIT:C17005	Mexico: Veracruz, Tinaja	Human faeces	19.589575 N-96.9427775 W	direct	BMI/clinical data	5	15.93	Faecal sample	not collected	110	not collected	female	Faeces	19.1	Stool collection kit	Dolores Hernandez Rodríguez	Silvina Lara Arellano, Astrid Contreras Domínguez, Rubi Viveros Contreras
CRFS	S64	PRJNA1337777	Homo sapiens	KS64	2022-05-26	ENVO:01000249	ENVO:00000062	NCIT:C17005	Mexico: Veracruz, Tinaja	Human faeces	19.589575 N-96.9427775 W	direct	BMI/clinical data	4	17.5	Faecal sample	not collected	107	not collected	female	Faeces	20	Stool collection kit	Dolores Hernandez Rodríguez	Silvina Lara Arellano, Astrid Contreras Domínguez, Rubi Viveros Contreras
JMAA	S67	PRJNA1337777	Homo sapiens	KS67	2022-05-26	ENVO:01000249	ENVO:00000062	NCIT:C17005	Mexico: Veracruz, Tinaja	Human faeces	19.589575 N-96.9427775 W	direct	BMI/clinical data	5	17.14	Faecal sample	not collected	112	not collected	female	Faeces	21.5	Stool collection kit	Dolores Hernandez Rodríguez	Silvina Lara Arellano, Astrid Contreras Domínguez, Rubi Viveros Contreras
AEPD	S71	PRJNA1337777	Homo sapiens	KS71	2022-05-07	ENVO:01000249	ENVO:00000062	NCIT:C17005	Mexico: Veracruz, Tinaja	Human faeces	19.5833333 N -96.93333333333334	direct	BMI/clinical data	5	14.53	Faecal sample	not collected	107	not collected	female	Faeces	16.7	Stool collection kit	Dolores Hernandez Rodríguez	Silvina Lara Arellano, Astrid Contreras Domínguez, Rubi Viveros Contreras
SSH	S88	PRJNA1337777	Homo sapiens	KS88	2022-05-07	ENVO:01000249	ENVO:00000062	NCIT:C17005	Mexico: Veracruz, Tinaja	Human faeces	19.5833333 N -96.93333333333334	direct	BMI/clinical data	3	15.05	Faecal sample	not collected	99	not collected	male	Faeces	14.6	Stool collection kit	Dolores Hernandez Rodríguez	Silvina Lara Arellano, Astrid Contreras Domínguez, Rubi Viveros Contreras
SSMR	S91	PRJNA1337777	Homo sapiens	KS91	2022-05-07	ENVO:01000249	ENVO:00000062	NCIT:C17005	Mexico: Veracruz, Tinaja	Human faeces	19.5833333 N -96.93333333333334	direct	BMI/clinical data	5	15.09	Faecal sample	not collected	102	not collected	male	Faeces	15.7	Stool collection kit	Dolores Hernandez Rodríguez	Silvina Lara Arellano, Astrid Contreras Domínguez, Rubi Viveros Contreras
GME	S90	PRJNA1337777	Homo sapiens	KS90	2022-05-07	ENVO:01000249	ENVO:00000062	NCIT:C17005	Mexico: Veracruz, Tinaja	Human faeces	19.5833333 N -96.93333333333334	direct	BMI/clinical data	4	16.89	Faecal sample	not collected	102	not collected	male	Faeces	17.4	Stool collection kit	Dolores Hernandez Rodríguez	Silvina Lara Arellano, Astrid Contreras Domínguez, Rubi Viveros Contreras
BRJC	S84	PRJNA1337777	Homo sapiens	KS84	2022-05-30	ENVO:01000249	ENVO:00000062	NCIT:C17005	Mexico: Veracruz, Tinaja	Human faeces	19.5950417 N-96.9329 W	direct	BMI/clinical data	4	14.6	Faecal sample	not collected	103	not collected	male	Faeces	15.4	Stool collection kit	Dolores Hernandez Rodríguez	Silvina Lara Arellano, Astrid Contreras Domínguez, Rubi Viveros Contreras
DXVC	S76	PRJNA1337777	Homo sapiens	KS76	2022-05-30	ENVO:01000249	ENVO:00000062	NCIT:C17005	Mexico: Veracruz, Tinaja	Human faeces	19.5950417 N-96.9329 W	direct	BMI/clinical data	3	15.35	Faecal sample	not collected	100	not collected	male	Faeces	15.2	Stool collection kit	Dolores Hernandez Rodríguez	Silvina Lara Arellano, Astrid Contreras Domínguez, Rubi Viveros Contreras
GJHM	S69	PRJNA1337777	Homo sapiens	KS69	2022-05-30	ENVO:01000249	ENVO:00000062	NCIT:C17005	Mexico: Veracruz, Tinaja	Human faeces	19.5950417 N-96.9329 W	direct	BMI/clinical data	5	14.37	Faecal sample	not collected	109	not collected	male	Faeces	17.1	Stool collection kit	Dolores Hernandez Rodríguez	Silvina Lara Arellano, Astrid Contreras Domínguez, Rubi Viveros Contreras
JDB	S82	PRJNA1337777	Homo sapiens	KS82	2022-05-30	ENVO:01000249	ENVO:00000062	NCIT:C17005	Mexico: Veracruz, Tinaja	Human faeces	19.5950417 N-96.9329 W	direct	BMI/clinical data	5	16.16	Faecal sample	not collected	109	not collected	male	Faeces	19.3	Stool collection kit	Dolores Hernandez Rodríguez	Silvina Lara Arellano, Astrid Contreras Domínguez, Rubi Viveros Contreras
RSLM	S77	PRJNA1337777	Homo sapiens	KS77	2022-05-30	ENVO:01000249	ENVO:00000062	NCIT:C17005	Mexico: Veracruz, Tinaja	Human faeces	19.5950417 N-96.9329 W	direct	BMI/clinical data	4	15.86	Faecal sample	not collected	102	not collected	male	Faeces	16.5	Stool collection kit	Dolores Hernandez Rodríguez	Silvina Lara Arellano, Astrid Contreras Domínguez, Rubi Viveros Contreras
UYCH	S78	PRJNA1337777	Homo sapiens	KS78	2022-05-30	ENVO:01000249	ENVO:00000062	NCIT:C17005	Mexico: Veracruz, Tinaja	Human faeces	19.5950417 N-96.9329 W	direct	BMI/clinical data	4	15.68	Faecal sample	not collected	116	not collected	male	Faeces	21.1	Stool collection kit	Dolores Hernandez Rodríguez	Silvina Lara Arellano, Astrid Contreras Domínguez, Rubi Viveros Contreras
SMHC	S73	PRJNA1337777	Homo sapiens	KS73	2022-05-30	ENVO:01000249	ENVO:00000062	NCIT:C17005	Mexico: Veracruz, Tinaja	Human faeces	19.5950417 N-96.9329 W	direct	BMI/clinical data	4	17.02	Faecal sample	not collected	107	not collected	male	Faeces	19.3	Stool collection kit	Dolores Hernandez Rodríguez	Silvina Lara Arellano, Astrid Contreras Domínguez, Rubi Viveros Contreras
ZCGC	S75	PRJNA1337777	Homo sapiens	KS75	2022-05-30	ENVO:01000249	ENVO:00000062	NCIT:C17005	Mexico: Veracruz: Ana Frank	Human faeces	19.5950417 N-96.9329 W	direct	BMI/clinical data	5	16.92	Faecal sample	not collected	104	not collected	male	Faeces	18.3	Stool collection kit	Dolores Hernandez Rodríguez	Silvina Lara Arellano, Astrid Contreras Domínguez, Rubi Viveros Contreras
CGVH	S80	PRJNA1337777	Homo sapiens	KS80	2022-05-30	ENVO:01000249	ENVO:00000062	NCIT:C17005	Mexico: Veracruz: Ana Frank	Human faeces	19.5950417 N-96.9329 W	direct	BMI/clinical data	4	15.36	Faecal sample	not collected	103	not collected	male	Faeces	16.3	Stool collection kit	Dolores Hernandez Rodríguez	Silvina Lara Arellano, Astrid Contreras Domínguez, Rubi Viveros Contreras
DALB	S70	PRJNA1337777	Homo sapiens	KS70	2022-05-30	ENVO:01000249	ENVO:00000062	NCIT:C17005	Mexico: Veracruz: Ana Frank	Human faeces	19.5950417 N-96.9329 W	direct	BMI/clinical data	5	15	Faecal sample	not collected	107	not collected	male	Faeces	17.3	Stool collection kit	Dolores Hernandez Rodríguez	Silvina Lara Arellano, Astrid Contreras Domínguez, Rubi Viveros Contreras
JACD	S81	PRJNA1337777	Homo sapiens	KS81	2022-05-30	ENVO:01000249	ENVO:00000062	NCIT:C17005	Mexico: Veracruz: Ana Frank	Human faeces	19.5950417 N-96.9329 W	direct	BMI/clinical data	4	15.93	Faecal sample	not collected	104	not collected	male	Faeces	17.2	Stool collection kit	Dolores Hernandez Rodríguez	Silvina Lara Arellano, Astrid Contreras Domínguez, Rubi Viveros Contreras
LAM	S79	PRJNA1337777	Homo sapiens	KS79	2022-05-30	ENVO:01000249	ENVO:00000062	NCIT:C17005	Mexico: Veracruz: Bertha Von Glumer	Human faeces	19.5950417 N-96.9329 W	direct	BMI/clinical data	4	16.14	Faecal sample	not collected	101	not collected	male	Faeces	16.3	Stool collection kit	Dolores Hernandez Rodríguez	Silvina Lara Arellano, Astrid Contreras Domínguez, Rubi Viveros Contreras
SAG	S74	PRJNA1337777	Homo sapiens	KS74	2022-05-30	ENVO:01000249	ENVO:00000062	NCIT:C17005	Mexico: Veracruz: Bertha Von Glumer	Human faeces	19.5950417 N-96.9329 W	direct	BMI/clinical data	5	14.96	Faecal sample	not collected	110	not collected	male	Faeces	18.1	Stool collection kit	Dolores Hernandez Rodríguez	Silvina Lara Arellano, Astrid Contreras Domínguez, Rubi Viveros Contreras
IDHL	S68	PRJNA1337777	Homo sapiens	KS68	2022-05-30	ENVO:01000249	ENVO:00000062	NCIT:C17005	Mexico: Veracruz: Bertha Von Glumer	Human faeces	19.5950417 N-96.9329 W	direct	BMI/clinical data	5	18.54	Faecal sample	not collected	118	not collected	male	Faeces	25.9	Stool collection kit	Dolores Hernandez Rodríguez	Silvina Lara Arellano, Astrid Contreras Domínguez, Rubi Viveros Contreras
ACF	S23	PRJNA1337777	Homo sapiens	KS23	2022-04-07	ENVO:01000249	ENVO:00000062	NCIT:C17005	Mexico: Veracruz: Bertha Von Glumer	Human faeces	18.7605556 N-96.46055555555556 W	direct	BMI/clinical data	5	16.44	Faecal sample	not collected	108	not collected	male	Faeces	19	Stool collection kit	Dolores Hernandez Rodríguez	Silvina Lara Arellano, Astrid Contreras Domínguez, Rubi Viveros Contreras
DTC	S24	PRJNA1337777	Homo sapiens	KS24	2022-04-07	ENVO:01000249	ENVO:00000062	NCIT:C17005	Mexico: Veracruz: Bertha Von Glumer	Human faeces	18.7605556 N-96.46055555555556 W	direct	BMI/clinical data	4	15.77	Faecal sample	not collected	100	not collected	male	Faeces	15.9	Stool collection kit	Dolores Hernandez Rodríguez	Silvina Lara Arellano, Astrid Contreras Domínguez, Rubi Viveros Contreras
VDGV	S15	PRJNA1337777	Homo sapiens	KS15	2022-04-07	ENVO:01000249	ENVO:00000062	NCIT:C17005	Mexico: Veracruz: Bertha Von Glumer	Human faeces	18.7605556 N-96.46055555555556 W	direct	BMI/clinical data	5	14.88	Faecal sample	not collected	105	not collected	male	Faeces	16.4	Stool collection kit	Dolores Hernandez Rodríguez	Silvina Lara Arellano, Astrid Contreras Domínguez, Rubi Viveros Contreras
EAHM	S11	PRJNA1337777	Homo sapiens	KS11	2022-04-07	ENVO:01000249	ENVO:00000062	NCIT:C17005	Mexico: Veracruz: Bertha Von Glumer	Human faeces	18.7605556 N-96.46055555555556 W	direct	BMI/clinical data	5	19.22	Faecal sample	not collected	108	not collected	male	Faeces	22.5	Stool collection kit	Dolores Hernandez Rodríguez	Silvina Lara Arellano, Astrid Contreras Domínguez, Rubi Viveros Contreras
JGA	S8	PRJNA1337777	Homo sapiens	KS8	2022-04-07	ENVO:01000249	ENVO:00000062	NCIT:C17005	Mexico: Veracruz: Bertha Von Glumer	Human faeces	18.7605556 N-96.46055555555556 W	direct	BMI/clinical data	3	17.52	Faecal sample	not collected	103	not collected	male	Faeces	18.7	Stool collection kit	Dolores Hernandez Rodríguez	Silvina Lara Arellano, Astrid Contreras Domínguez, Rubi Viveros Contreras
LGRM	S3	PRJNA1337777	Homo sapiens	KS3	2022-04-07	ENVO:01000249	ENVO:00000062	NCIT:C17005	Mexico: Veracruz: Bertha Von Glumer	Human faeces	18.7605556 N-96.46055555555556 W	direct	BMI/clinical data	4	18.43	Faecal sample	not collected	102	not collected	male	Faeces	19.1	Stool collection kit	Dolores Hernandez Rodríguez	Silvina Lara Arellano, Astrid Contreras Domínguez, Rubi Viveros Contreras
VCAC	S17	PRJNA1337777	Homo sapiens	KS17	2022-04-07	ENVO:01000249	ENVO:00000062	NCIT:C17005	Mexico: Veracruz: Bertha Von Glumer	Human faeces	18.7605556 N-96.46055555555556 W	direct	BMI/clinical data	6	18.21	Faecal sample	not collected	122	not collected	male	Faeces	27.1	Stool collection kit	Dolores Hernandez Rodríguez	Silvina Lara Arellano, Astrid Contreras Domínguez, Rubi Viveros Contreras
CYAF	S20	PRJNA1337777	Homo sapiens	KS20	2022-04-07	ENVO:01000249	ENVO:00000062	NCIT:C17005	Mexico: Veracruz: Bertha Von Glumer	Human faeces	18.7605556 N-96.46055555555556 W	direct	BMI/clinical data	5	16.9	Faecal sample	not collected	115	not collected	male	Faeces	22.5	Stool collection kit	Dolores Hernandez Rodríguez	Silvina Lara Arellano, Astrid Contreras Domínguez, Rubi Viveros Contreras
XMCO	S7	PRJNA1337777	Homo sapiens	KS7	2022-04-07	ENVO:01000249	ENVO:00000062	NCIT:C17005	Mexico: Veracruz: Bertha Von Glumer	Human faeces	18.7605556 N-96.46055555555556 W	direct	BMI/clinical data	3	13.66	Faecal sample	not collected	103	not collected	male	Faeces	14.6	Stool collection kit	Dolores Hernandez Rodríguez	Silvina Lara Arellano, Astrid Contreras Domínguez, Rubi Viveros Contreras
EVO	S12	PRJNA1337777	Homo sapiens	KS12	2022-04-07	ENVO:01000249	ENVO:00000062	NCIT:C17005	Mexico: Veracruz: Bertha Von Glumer	Human faeces	18.7605556 N-96.46055555555556 W	direct	BMI/clinical data	5	14.5	Faecal sample	not collected	119	not collected	male	Faeces	20.4	Stool collection kit	Dolores Hernandez Rodríguez	Silvina Lara Arellano, Astrid Contreras Domínguez, Rubi Viveros Contreras
EDAA	S9	PRJNA1337777	Homo sapiens	KS9	2022-04-07	ENVO:01000249	ENVO:00000062	NCIT:C17005	Mexico: Veracruz: Bertha Von Glumer	Human faeces	18.7605556 N-96.46055555555556 W	direct	BMI/clinical data	3	15.6	Faecal sample	not collected	106	not collected	male	Faeces	17.4	Stool collection kit	Dolores Hernandez Rodríguez	Silvina Lara Arellano, Astrid Contreras Domínguez, Rubi Viveros Contreras
GAJ	S89	PRJNA1337777	Homo sapiens	KS89	2022-04-07	ENVO:01000249	ENVO:00000062	NCIT:C17005	Mexico: Veracruz:Lino Serrano	Human faeces	18.7605556 N-96.46055555555556 W	direct	BMI/clinical data	4	15.72	Faecal sample	not collected	104.3	not collected	male	Faeces	17.1	Stool collection kit	Dolores Hernandez Rodríguez	Silvina Lara Arellano, Astrid Contreras Domínguez, Rubi Viveros Contreras
JRGG	S29	PRJNA1337777	Homo sapiens	KS29	2022-04-07	ENVO:01000249	ENVO:00000062	NCIT:C17005	Mexico: Veracruz:Lino Serrano	Human faeces	18.7605556 N-96.46055555555556 W	direct	BMI/clinical data	4	14.2	Faecal sample	not collected	111	not collected	male	Faeces	17.5	Stool collection kit	Dolores Hernandez Rodríguez	Silvina Lara Arellano, Astrid Contreras Domínguez, Rubi Viveros Contreras
JGG	S14	PRJNA1337777	Homo sapiens	KS14	2022-04-07	ENVO:01000249	ENVO:00000062	NCIT:C17005	Mexico: Veracruz:Lino Serrano	Human faeces	18.7605556 N-96.46055555555556 W	direct	BMI/clinical data	5	14.19	Faecal sample	not collected	112	not collected	male	Faeces	17.9	Stool collection kit	Dolores Hernandez Rodríguez	Silvina Lara Arellano, Astrid Contreras Domínguez, Rubi Viveros Contreras
LDSS	S1	PRJNA1337777	Homo sapiens	KS1	2022-04-07	ENVO:01000249	ENVO:00000062	NCIT:C17005	Mexico: Veracruz:Lino Serrano	Human faeces	18.7605556 N-96.46055555555556 W	direct	BMI/clinical data	4	15.04	Faecal sample	not collected	106	not collected	male	Faeces	16.9	Stool collection kit	Dolores Hernandez Rodríguez	Silvina Lara Arellano, Astrid Contreras Domínguez, Rubi Viveros Contreras
MJVT	S16	PRJNA1337777	Homo sapiens	KS16	2022-04-07	ENVO:01000249	ENVO:00000062	NCIT:C17005	Mexico: Veracruz:Lino Serrano	Human faeces	18.7605556 N-96.46055555555556 W	direct	BMI/clinical data	5	15.51	Faecal sample	not collected	110	not collected	male	Faeces	18.9	Stool collection kit	Dolores Hernandez Rodríguez	Silvina Lara Arellano, Astrid Contreras Domínguez, Rubi Viveros Contreras
MFS	S28	PRJNA1337777	Homo sapiens	KS28	2022-04-07	ENVO:01000249	ENVO:00000062	NCIT:C17005	Mexico: Veracruz:Lino Serrano	Human faeces	18.7605556 N-96.46055555555556 W	direct	BMI/clinical data	6	15.48	Faecal sample	not collected	111	not collected	male	Faeces	18.9	Stool collection kit	Dolores Hernandez Rodríguez	Silvina Lara Arellano, Astrid Contreras Domínguez, Rubi Viveros Contreras
NASH	S18	PRJNA1337777	Homo sapiens	KS18	2022-04-07	ENVO:01000249	ENVO:00000062	NCIT:C17005	Mexico: Veracruz:Lino Serrano	Human faeces	18.7605556 N-96.46055555555556 W	direct	BMI/clinical data	5	15.5	Faecal sample	not collected	111	not collected	male	Faeces	19	Stool collection kit	Dolores Hernandez Rodríguez	Silvina Lara Arellano, Astrid Contreras Domínguez, Rubi Viveros Contreras
SGF	S19	PRJNA1337777	Homo sapiens	KS19	2022-04-07	ENVO:01000249	ENVO:00000062	NCIT:C17005	Mexico: Veracruz:Lino Serrano	Human faeces	18.7605556 N-96.46055555555556 W	direct	BMI/clinical data	3	14.66	Faecal sample	not collected	103	not collected	male	Faeces	15.4	Stool collection kit	Dolores Hernandez Rodríguez	Silvina Lara Arellano, Astrid Contreras Domínguez, Rubi Viveros Contreras
TYCA	S21	PRJNA1337777	Homo sapiens	KS21	2022-04-07	ENVO:01000249	ENVO:00000062	NCIT:C17005	Mexico: Veracruz:Lino Serrano	Human faeces	18.7605556 N-96.46055555555556 W	direct	BMI/clinical data	5	13.81	Faecal sample	not collected	118	not collected	male	Faeces	19.1	Stool collection kit	Dolores Hernandez Rodríguez	Silvina Lara Arellano, Astrid Contreras Domínguez, Rubi Viveros Contreras
TYRG	S6	PRJNA1337777	Homo sapiens	KS6	2022-04-07	ENVO:01000249	ENVO:00000062	NCIT:C17005	Mexico: Veracruz:Lino Serrano	Human faeces	18.7605556 N-96.46055555555556 W	direct	BMI/clinical data	6	15.05	Faecal sample	not collected	114	not collected	male	Faeces	19.7	Stool collection kit	Dolores Hernandez Rodríguez	Silvina Lara Arellano, Astrid Contreras Domínguez, Rubi Viveros Contreras
ZFT	S10	PRJNA1337777	Homo sapiens	KS10	2022-04-07	ENVO:01000249	ENVO:00000062	NCIT:C17005	Mexico: Veracruz:Lino Serrano	Human faeces	18.7605556 N-96.46055555555556 W	direct	BMI/clinical data	4	15.6	Faecal sample	not collected	102	not collected	male	Faeces	16.2	Stool collection kit	Dolores Hernandez Rodríguez	Silvina Lara Arellano, Astrid Contreras Domínguez, Rubi Viveros Contreras
AYRG	S25	PRJNA1337777	Homo sapiens	KS25	2022-04-07	ENVO:01000249	ENVO:00000062	NCIT:C17005	Mexico: Veracruz:Lino Serrano	Human faeces	18.7605556 N-96.46055555555556 W	direct	BMI/clinical data	2	16.97	Faecal sample	not collected	86.5	not collected	male	Faeces	12.7	Stool collection kit	Dolores Hernandez Rodríguez	Silvina Lara Arellano, Astrid Contreras Domínguez, Rubi Viveros Contreras
AAMH	S54	PRJNA1337777	Homo sapiens	KS54	2022-04-07	ENVO:01000249	ENVO:00000062	NCIT:C17005	Mexico: Veracruz:Lino Serrano	Human faeces	18.7605556 N-96.46055555555556 W	direct	BMI/clinical data	5	17.73	Faecal sample	not collected	111	not collected	male	Faeces	21.8	Stool collection kit	Dolores Hernandez Rodríguez	Silvina Lara Arellano, Astrid Contreras Domínguez, Rubi Viveros Contreras
AGV	S2	PRJNA1337777	Homo sapiens	KS2	2022-04-07	ENVO:01000249	ENVO:00000062	NCIT:C17005	Mexico: Veracruz:Lino Serrano	Human faeces	18.7605556 N-96.46055555555556 W	direct	BMI/clinical data	4	17.8	Faecal sample	not collected	108	not collected	male	Faeces	20.8	Stool collection kit	Dolores Hernandez Rodríguez	Silvina Lara Arellano, Astrid Contreras Domínguez, Rubi Viveros Contreras
DJSV	S26	PRJNA1337777	Homo sapiens	KS26	2022-04-07	ENVO:01000249	ENVO:00000062	NCIT:C17005	Mexico: Veracruz:Lino Serrano	Human faeces	18.7605556 N-96.46055555555556 W	direct	BMI/clinical data	5	18.56	Faecal sample	not collected	122	not collected	male	Faeces	27.8	Stool collection kit	Dolores Hernandez Rodríguez	Silvina Lara Arellano, Astrid Contreras Domínguez, Rubi Viveros Contreras
DVRL	S5	PRJNA1337777	Homo sapiens	KS5	2022-04-07	ENVO:01000249	ENVO:00000062	NCIT:C17005	Mexico: Veracruz:Lino Serrano	Human faeces	18.7605556 N-96.46055555555556 W	direct	BMI/clinical data	5	16.74	Faecal sample	not collected	115	not collected	male	Faeces	22.1	Stool collection kit	Dolores Hernandez Rodríguez	Silvina Lara Arellano, Astrid Contreras Domínguez, Rubi Viveros Contreras
EJAL	S22	PRJNA1337777	Homo sapiens	KS22	2022-04-07	ENVO:01000249	ENVO:00000062	NCIT:C17005	Mexico: Veracruz:External	Human faeces	18.7605556 N-96.46055555555556 W	direct	BMI/clinical data	4	17.45	Faecal sample	not collected	105	not collected	male	Faeces	19.2	Stool collection kit	Dolores Hernandez Rodríguez	Silvina Lara Arellano, Astrid Contreras Domínguez, Rubi Viveros Contreras
GVG	S13	PRJNA1337777	Homo sapiens	KS13	2022-04-07	ENVO:01000249	ENVO:00000062	NCIT:C17005	Mexico: Veracruz:External	Human faeces	18.7605556 N-96.46055555555556 W	direct	BMI/clinical data	3	16.9	Faecal sample	not collected	99	not collected	male	Faeces	16.6	Stool collection kit	Dolores Hernandez Rodríguez	Silvina Lara Arellano, Astrid Contreras Domínguez, Rubi Viveros Contreras
IGCR	S27	PRJNA1337777	Homo sapiens	KS27	2022-04-07	ENVO:01000249	ENVO:00000062	NCIT:C17005	Mexico: Veracruz:External	Human faeces	18.7605556 N-96.46055555555556 W	direct	BMI/clinical data	4	16.9	Faecal sample	not collected	107	not collected	male	Faeces	19.2	Stool collection kit	Dolores Hernandez Rodríguez	Silvina Lara Arellano, Astrid Contreras Domínguez, Rubi Viveros Contreras
WART	S30	PRJNA1337777	Homo sapiens	KS30	2022-04-07	ENVO:01000249	ENVO:00000062	NCIT:C17005	Mexico: Veracruz:External	Human faeces	18.7605556 N-96.46055555555556 W	direct	BMI/clinical data	4	20.1	Faecal sample	not collected	110	not collected	male	Faeces	24.5	Stool collection kit	Dolores Hernandez Rodríguez	Silvina Lara Arellano, Astrid Contreras Domínguez, Rubi Viveros Contreras
