# Supplementary material for: Fecal microbiota composition concerning body mass index and early-life factors in Mexican preschool-aged children: a cross-sectional study
Source: PeerJ. 2026 Jun 3;14:e21253. doi: 10.7717/peerj.21253 (PMC13242193; doi:10.7717/peerj.21253)
Supplement: Supplemental Information 6 [file peerj-14-21253-s006.xlsx]

## Sheet: Worksheet
accession study object_status bioproject_accession biosample_accession library_ID title library_strategy library_source library_selection library_layout platform instrument_model design_description filetype filename filename2 filename3 filename4 assembly fasta_file
SRR35746257 SRP630680 new PRJNA1337777 SAMN52380205 S14 16S of preeschool child faeces AMPLICON GENOMIC PCR single ILLUMINA Illumina MiSeq V3-V4 region; 341F - 805R primers; bacteria-specific fastq 20230804M16SKinder14_S14_L001_R1_001.fastq
SRR35746256 SRP630680 new PRJNA1337777 SAMN52380205 S15 16S of preeschool child faeces AMPLICON GENOMIC PCR single ILLUMINA Illumina MiSeq V3-V4 region; 341F - 805R primers; bacteria-specific fastq 20230804M16SKinder15_S15_L001_R1_001.fastq
SRR35746237 SRP630680 new PRJNA1337777 SAMN52380205 S16 16S of preeschool child faeces AMPLICON GENOMIC PCR single ILLUMINA Illumina MiSeq V3-V4 region; 341F - 805R primers; bacteria-specific fastq 20230804M16SKinder16_S16_L001_R1_001.fastq
SRR35746226 SRP630680 new PRJNA1337777 SAMN52380205 S17 16S of preeschool child faeces AMPLICON GENOMIC PCR single ILLUMINA Illumina MiSeq V3-V4 region; 341F - 805R primers; bacteria-specific fastq 20230804M16SKinder17_S17_L001_R1_001.fastq
SRR35746215 SRP630680 new PRJNA1337777 SAMN52380205 S18 16S of preeschool child faeces AMPLICON GENOMIC PCR single ILLUMINA Illumina MiSeq V3-V4 region; 341F - 805R primers; bacteria-specific fastq 20230804M16SKinder18_S18_L001_R1_001.fastq
SRR35746204 SRP630680 new PRJNA1337777 SAMN52380205 S19 16S of preeschool child faeces AMPLICON GENOMIC PCR single ILLUMINA Illumina MiSeq V3-V4 region; 341F - 805R primers; bacteria-specific fastq 20230804M16SKinder19_S19_L001_R1_001.fastq
SRR35746193 SRP630680 new PRJNA1337777 SAMN52380205 S20 16S of preeschool child faeces AMPLICON GENOMIC PCR single ILLUMINA Illumina MiSeq V3-V4 region; 341F - 805R primers; bacteria-specific fastq 20230804M16SKinder20_S20_L001_R1_001.fastq
SRR35746182 SRP630680 new PRJNA1337777 SAMN52380205 S21 16S of preeschool child faeces AMPLICON GENOMIC PCR single ILLUMINA Illumina MiSeq V3-V4 region; 341F - 805R primers; bacteria-specific fastq 20230804M16SKinder21_S21_L001_R1_001.fastq
SRR35746251 SRP630680 new PRJNA1337777 SAMN52380205 S22 16S of preeschool child faeces AMPLICON GENOMIC PCR single ILLUMINA Illumina MiSeq V3-V4 region; 341F - 805R primers; bacteria-specific fastq 20230804M16SKinder22_S22_L001_R1_001.fastq
SRR35746245 SRP630680 new PRJNA1337777 SAMN52380205 S23 16S of preeschool child faeces AMPLICON GENOMIC PCR single ILLUMINA Illumina MiSeq V3-V4 region; 341F - 805R primers; bacteria-specific fastq 20230804M16SKinder23_S23_L001_R1_001.fastq
SRR35746255 SRP630680 new PRJNA1337777 SAMN52380205 S24 16S of preeschool child faeces AMPLICON GENOMIC PCR single ILLUMINA Illumina MiSeq V3-V4 region; 341F - 805R primers; bacteria-specific fastq 20230804M16SKinder24_S24_L001_R1_001.fastq
SRR35746254 SRP630680 new PRJNA1337777 SAMN52380205 S25 16S of preeschool child faeces AMPLICON GENOMIC PCR single ILLUMINA Illumina MiSeq V3-V4 region; 341F - 805R primers; bacteria-specific fastq 20230804M16SKinder25_S25_L001_R1_001.fastq
SRR35746246 SRP630680 new PRJNA1337777 SAMN52380205 S26 16S of preeschool child faeces AMPLICON GENOMIC PCR single ILLUMINA Illumina MiSeq V3-V4 region; 341F - 805R primers; bacteria-specific fastq 20230804M16SKinder26_S26_L001_R1_001.fastq
SRR35746244 SRP630680 new PRJNA1337777 SAMN52380205 S27 16S of preeschool child faeces AMPLICON GENOMIC PCR single ILLUMINA Illumina MiSeq V3-V4 region; 341F - 805R primers; bacteria-specific fastq 20230804M16SKinder27_S27_L001_R1_001.fastq
SRR35746243 SRP630680 new PRJNA1337777 SAMN52380205 S28 16S of preeschool child faeces AMPLICON GENOMIC PCR single ILLUMINA Illumina MiSeq V3-V4 region; 341F - 805R primers; bacteria-specific fastq 20230804M16SKinder28_S28_L001_R1_001.fastq
SRR35746242 SRP630680 new PRJNA1337777 SAMN52380205 S29 16S of preeschool child faeces AMPLICON GENOMIC PCR single ILLUMINA Illumina MiSeq V3-V4 region; 341F - 805R primers; bacteria-specific fastq 20230804M16SKinder29_S29_L001_R1_001.fastq
SRR35746241 SRP630680 new PRJNA1337777 SAMN52380205 S30 16S of preeschool child faeces AMPLICON GENOMIC PCR single ILLUMINA Illumina MiSeq V3-V4 region; 341F - 805R primers; bacteria-specific fastq 20230804M16SKinder30_S30_L001_R1_001.fastq
SRR35746240 SRP630680 new PRJNA1337777 SAMN52380205 S31 16S of preeschool child faeces AMPLICON GENOMIC PCR single ILLUMINA Illumina MiSeq V3-V4 region; 341F - 805R primers; bacteria-specific fastq 20230804M16SKinder31_S31_L001_R1_001.fastq
SRR35746239 SRP630680 new PRJNA1337777 SAMN52380205 S32 16S of preeschool child faeces AMPLICON GENOMIC PCR single ILLUMINA Illumina MiSeq V3-V4 region; 341F - 805R primers; bacteria-specific fastq 20230804M16SKinder32_S32_L001_R1_001.fastq
SRR35746238 SRP630680 new PRJNA1337777 SAMN52380205 S33 16S of preeschool child faeces AMPLICON GENOMIC PCR single ILLUMINA Illumina MiSeq V3-V4 region; 341F - 805R primers; bacteria-specific fastq 20230804M16SKinder33_S33_L001_R1_001.fastq
SRR35746236 SRP630680 new PRJNA1337777 SAMN52380205 S34 16S of preeschool child faeces AMPLICON GENOMIC PCR single ILLUMINA Illumina MiSeq V3-V4 region; 341F - 805R primers; bacteria-specific fastq 20230804M16SKinder34_S34_L001_R1_001.fastq
SRR35746235 SRP630680 new PRJNA1337777 SAMN52380205 S35 16S of preeschool child faeces AMPLICON GENOMIC PCR single ILLUMINA Illumina MiSeq V3-V4 region; 341F - 805R primers; bacteria-specific fastq 20230804M16SKinder35_S35_L001_R1_001.fastq
SRR35746234 SRP630680 new PRJNA1337777 SAMN52380205 S36 16S of preeschool child faeces AMPLICON GENOMIC PCR single ILLUMINA Illumina MiSeq V3-V4 region; 341F - 805R primers; bacteria-specific fastq 20230804M16SKinder36_S36_L001_R1_001.fastq
SRR35746233 SRP630680 new PRJNA1337777 SAMN52380205 S37 16S of preeschool child faeces AMPLICON GENOMIC PCR single ILLUMINA Illumina MiSeq V3-V4 region; 341F - 805R primers; bacteria-specific fastq 20230804M16SKinder37_S37_L001_R1_001.fastq
SRR35746232 SRP630680 new PRJNA1337777 SAMN52380205 S38 16S of preeschool child faeces AMPLICON GENOMIC PCR single ILLUMINA Illumina MiSeq V3-V4 region; 341F - 805R primers; bacteria-specific fastq 20230804M16SKinder38_S38_L001_R1_001.fastq
SRR35746231 SRP630680 new PRJNA1337777 SAMN52380205 S39 16S of preeschool child faeces AMPLICON GENOMIC PCR single ILLUMINA Illumina MiSeq V3-V4 region; 341F - 805R primers; bacteria-specific fastq 20230804M16SKinder39_S39_L001_R1_001.fastq
SRR35746230 SRP630680 new PRJNA1337777 SAMN52380205 S40 16S of preeschool child faeces AMPLICON GENOMIC PCR single ILLUMINA Illumina MiSeq V3-V4 region; 341F - 805R primers; bacteria-specific fastq 20230804M16SKinder40_S40_L001_R1_001.fastq
SRR35746229 SRP630680 new PRJNA1337777 SAMN52380205 S41 16S of preeschool child faeces AMPLICON GENOMIC PCR single ILLUMINA Illumina MiSeq V3-V4 region; 341F - 805R primers; bacteria-specific fastq 20230804M16SKinder41_S41_L001_R1_001.fastq
SRR35746228 SRP630680 new PRJNA1337777 SAMN52380205 S42 16S of preeschool child faeces AMPLICON GENOMIC PCR single ILLUMINA Illumina MiSeq V3-V4 region; 341F - 805R primers; bacteria-specific fastq 20230804M16SKinder42_S42_L001_R1_001.fastq
SRR35746227 SRP630680 new PRJNA1337777 SAMN52380205 S43 16S of preeschool child faeces AMPLICON GENOMIC PCR single ILLUMINA Illumina MiSeq V3-V4 region; 341F - 805R primers; bacteria-specific fastq 20230804M16SKinder43_S43_L001_R1_001.fastq
SRR35746225 SRP630680 new PRJNA1337777 SAMN52380205 S44 16S of preeschool child faeces AMPLICON GENOMIC PCR single ILLUMINA Illumina MiSeq V3-V4 region; 341F - 805R primers; bacteria-specific fastq 20230804M16SKinder44_S44_L001_R1_001.fastq
SRR35746224 SRP630680 new PRJNA1337777 SAMN52380205 S45 16S of preeschool child faeces AMPLICON GENOMIC PCR single ILLUMINA Illumina MiSeq V3-V4 region; 341F - 805R primers; bacteria-specific fastq 20230804M16SKinder45_S45_L001_R1_001.fastq
SRR35746223 SRP630680 new PRJNA1337777 SAMN52380205 S46 16S of preeschool child faeces AMPLICON GENOMIC PCR single ILLUMINA Illumina MiSeq V3-V4 region; 341F - 805R primers; bacteria-specific fastq 20230804M16SKinder46_S46_L001_R1_001.fastq
SRR35746222 SRP630680 new PRJNA1337777 SAMN52380205 S47 16S of preeschool child faeces AMPLICON GENOMIC PCR single ILLUMINA Illumina MiSeq V3-V4 region; 341F - 805R primers; bacteria-specific fastq 20230804M16SKinder47_S47_L001_R1_001.fastq
SRR35746221 SRP630680 new PRJNA1337777 SAMN52380205 S48 16S of preeschool child faeces AMPLICON GENOMIC PCR single ILLUMINA Illumina MiSeq V3-V4 region; 341F - 805R primers; bacteria-specific fastq 20230804M16SKinder48_S48_L001_R1_001.fastq
SRR35746220 SRP630680 new PRJNA1337777 SAMN52380205 S49 16S of preeschool child faeces AMPLICON GENOMIC PCR single ILLUMINA Illumina MiSeq V3-V4 region; 341F - 805R primers; bacteria-specific fastq 20230804M16SKinder49_S49_L001_R1_001.fastq
SRR35746219 SRP630680 new PRJNA1337777 SAMN52380205 S50 16S of preeschool child faeces AMPLICON GENOMIC PCR single ILLUMINA Illumina MiSeq V3-V4 region; 341F - 805R primers; bacteria-specific fastq 20230804M16SKinder50_S50_L001_R1_001.fastq
SRR35746218 SRP630680 new PRJNA1337777 SAMN52380205 S51 16S of preeschool child faeces AMPLICON GENOMIC PCR single ILLUMINA Illumina MiSeq V3-V4 region; 341F - 805R primers; bacteria-specific fastq 20230804M16SKinder51_S51_L001_R1_001.fastq
SRR35746217 SRP630680 new PRJNA1337777 SAMN52380205 S53 16S of preeschool child faeces AMPLICON GENOMIC PCR single ILLUMINA Illumina MiSeq V3-V4 region; 341F - 805R primers; bacteria-specific fastq 20230804M16SKinder53_S53_L001_R1_001.fastq
SRR35746216 SRP630680 new PRJNA1337777 SAMN52380205 S54 16S of preeschool child faeces AMPLICON GENOMIC PCR single ILLUMINA Illumina MiSeq V3-V4 region; 341F - 805R primers; bacteria-specific fastq 20230804M16SKinder54_S54_L001_R1_001.fastq
SRR35746214 SRP630680 new PRJNA1337777 SAMN52380205 S55 16S of preeschool child faeces AMPLICON GENOMIC PCR single ILLUMINA Illumina MiSeq V3-V4 region; 341F - 805R primers; bacteria-specific fastq 20230804M16SKinder55_S55_L001_R1_001.fastq
SRR35746213 SRP630680 new PRJNA1337777 SAMN52380205 S56 16S of preeschool child faeces AMPLICON GENOMIC PCR single ILLUMINA Illumina MiSeq V3-V4 region; 341F - 805R primers; bacteria-specific fastq 20230804M16SKinder56_S56_L001_R1_001.fastq
SRR35746212 SRP630680 new PRJNA1337777 SAMN52380205 S57 16S of preeschool child faeces AMPLICON GENOMIC PCR single ILLUMINA Illumina MiSeq V3-V4 region; 341F - 805R primers; bacteria-specific fastq 20230804M16SKinder57_S57_L001_R1_001.fastq
SRR35746211 SRP630680 new PRJNA1337777 SAMN52380205 S58 16S of preeschool child faeces AMPLICON GENOMIC PCR single ILLUMINA Illumina MiSeq V3-V4 region; 341F - 805R primers; bacteria-specific fastq 20230804M16SKinder58_S58_L001_R1_001.fastq
SRR35746210 SRP630680 new PRJNA1337777 SAMN52380205 S59 16S of preeschool child faeces AMPLICON GENOMIC PCR single ILLUMINA Illumina MiSeq V3-V4 region; 341F - 805R primers; bacteria-specific fastq 20230804M16SKinder59_S59_L001_R1_001.fastq
SRR35746209 SRP630680 new PRJNA1337777 SAMN52380205 S61 16S of preeschool child faeces AMPLICON GENOMIC PCR single ILLUMINA Illumina MiSeq V3-V4 region; 341F - 805R primers; bacteria-specific fastq 20230804M16SKinder61_S61_L001_R1_001.fastq
SRR35746208 SRP630680 new PRJNA1337777 SAMN52380205 S62 16S of preeschool child faeces AMPLICON GENOMIC PCR single ILLUMINA Illumina MiSeq V3-V4 region; 341F - 805R primers; bacteria-specific fastq 20230804M16SKinder62_S62_L001_R1_001.fastq
SRR35746207 SRP630680 new PRJNA1337777 SAMN52380205 S63 16S of preeschool child faeces AMPLICON GENOMIC PCR single ILLUMINA Illumina MiSeq V3-V4 region; 341F - 805R primers; bacteria-specific fastq 20230804M16SKinder63_S63_L001_R1_001.fastq
SRR35746206 SRP630680 new PRJNA1337777 SAMN52380205 S64 16S of preeschool child faeces AMPLICON GENOMIC PCR single ILLUMINA Illumina MiSeq V3-V4 region; 341F - 805R primers; bacteria-specific fastq 20230804M16SKinder64_S64_L001_R1_001.fastq
SRR35746205 SRP630680 new PRJNA1337777 SAMN52380205 S65 16S of preeschool child faeces AMPLICON GENOMIC PCR single ILLUMINA Illumina MiSeq V3-V4 region; 341F - 805R primers; bacteria-specific fastq 20230804M16SKinder65_S65_L001_R1_001.fastq
SRR35746203 SRP630680 new PRJNA1337777 SAMN52380205 S66 16S of preeschool child faeces AMPLICON GENOMIC PCR single ILLUMINA Illumina MiSeq V3-V4 region; 341F - 805R primers; bacteria-specific fastq 20230804M16SKinder66_S66_L001_R1_001.fastq
SRR35746202 SRP630680 new PRJNA1337777 SAMN52380205 S67 16S of preeschool child faeces AMPLICON GENOMIC PCR single ILLUMINA Illumina MiSeq V3-V4 region; 341F - 805R primers; bacteria-specific fastq 20230804M16SKinder67_S67_L001_R1_001.fastq
SRR35746201 SRP630680 new PRJNA1337777 SAMN52380205 S68 16S of preeschool child faeces AMPLICON GENOMIC PCR single ILLUMINA Illumina MiSeq V3-V4 region; 341F - 805R primers; bacteria-specific fastq 20230804M16SKinder68_S68_L001_R1_001.fastq
SRR35746200 SRP630680 new PRJNA1337777 SAMN52380205 S69 16S of preeschool child faeces AMPLICON GENOMIC PCR single ILLUMINA Illumina MiSeq V3-V4 region; 341F - 805R primers; bacteria-specific fastq 20230804M16SKinder69_S69_L001_R1_001.fastq
SRR35746199 SRP630680 new PRJNA1337777 SAMN52380205 S70 16S of preeschool child faeces AMPLICON GENOMIC PCR single ILLUMINA Illumina MiSeq V3-V4 region; 341F - 805R primers; bacteria-specific fastq 20230804M16SKinder70_S70_L001_R1_001.fastq
SRR35746198 SRP630680 new PRJNA1337777 SAMN52380205 S71 16S of preeschool child faeces AMPLICON GENOMIC PCR single ILLUMINA Illumina MiSeq V3-V4 region; 341F - 805R primers; bacteria-specific fastq 20230804M16SKinder71_S71_L001_R1_001.fastq
SRR35746197 SRP630680 new PRJNA1337777 SAMN52380205 S72 16S of preeschool child faeces AMPLICON GENOMIC PCR single ILLUMINA Illumina MiSeq V3-V4 region; 341F - 805R primers; bacteria-specific fastq 20230804M16SKinder72_S72_L001_R1_001.fastq
SRR35746196 SRP630680 new PRJNA1337777 SAMN52380205 S73 16S of preeschool child faeces AMPLICON GENOMIC PCR single ILLUMINA Illumina MiSeq V3-V4 region; 341F - 805R primers; bacteria-specific fastq 20230804M16SKinder73_S73_L001_R1_001.fastq
SRR35746195 SRP630680 new PRJNA1337777 SAMN52380205 S74 16S of preeschool child faeces AMPLICON GENOMIC PCR single ILLUMINA Illumina MiSeq V3-V4 region; 341F - 805R primers; bacteria-specific fastq 20230804M16SKinder74_S74_L001_R1_001.fastq
SRR35746194 SRP630680 new PRJNA1337777 SAMN52380205 S75 16S of preeschool child faeces AMPLICON GENOMIC PCR single ILLUMINA Illumina MiSeq V3-V4 region; 341F - 805R primers; bacteria-specific fastq 20230804M16SKinder75_S75_L001_R1_001.fastq
SRR35746192 SRP630680 new PRJNA1337777 SAMN52380205 S76 16S of preeschool child faeces AMPLICON GENOMIC PCR single ILLUMINA Illumina MiSeq V3-V4 region; 341F - 805R primers; bacteria-specific fastq 20230804M16SKinder76_S76_L001_R1_001.fastq
SRR35746191 SRP630680 new PRJNA1337777 SAMN52380205 S77 16S of preeschool child faeces AMPLICON GENOMIC PCR single ILLUMINA Illumina MiSeq V3-V4 region; 341F - 805R primers; bacteria-specific fastq 20230804M16SKinder77_S77_L001_R1_001.fastq
SRR35746190 SRP630680 new PRJNA1337777 SAMN52380205 S78 16S of preeschool child faeces AMPLICON GENOMIC PCR single ILLUMINA Illumina MiSeq V3-V4 region; 341F - 805R primers; bacteria-specific fastq 20230804M16SKinder78_S78_L001_R1_001.fastq
SRR35746189 SRP630680 new PRJNA1337777 SAMN52380205 S79 16S of preeschool child faeces AMPLICON GENOMIC PCR single ILLUMINA Illumina MiSeq V3-V4 region; 341F - 805R primers; bacteria-specific fastq 20230804M16SKinder79_S79_L001_R1_001.fastq
SRR35746188 SRP630680 new PRJNA1337777 SAMN52380205 S80 16S of preeschool child faeces AMPLICON GENOMIC PCR single ILLUMINA Illumina MiSeq V3-V4 region; 341F - 805R primers; bacteria-specific fastq 20230804M16SKinder80_S80_L001_R1_001.fastq
SRR35746187 SRP630680 new PRJNA1337777 SAMN52380205 S81 16S of preeschool child faeces AMPLICON GENOMIC PCR single ILLUMINA Illumina MiSeq V3-V4 region; 341F - 805R primers; bacteria-specific fastq 20230804M16SKinder81_S81_L001_R1_001.fastq
SRR35746186 SRP630680 new PRJNA1337777 SAMN52380205 S82 16S of preeschool child faeces AMPLICON GENOMIC PCR single ILLUMINA Illumina MiSeq V3-V4 region; 341F - 805R primers; bacteria-specific fastq 20230804M16SKinder82_S82_L001_R1_001.fastq
SRR35746185 SRP630680 new PRJNA1337777 SAMN52380205 S84 16S of preeschool child faeces AMPLICON GENOMIC PCR single ILLUMINA Illumina MiSeq V3-V4 region; 341F - 805R primers; bacteria-specific fastq 20230804M16SKinder84_S84_L001_R1_001.fastq
SRR35746184 SRP630680 new PRJNA1337777 SAMN52380205 S88 16S of preeschool child faeces AMPLICON GENOMIC PCR single ILLUMINA Illumina MiSeq V3-V4 region; 341F - 805R primers; bacteria-specific fastq 20230804M16SKinder88_S88_L001_R1_001.fastq
SRR35746183 SRP630680 new PRJNA1337777 SAMN52380205 S90 16S of preeschool child faeces AMPLICON GENOMIC PCR single ILLUMINA Illumina MiSeq V3-V4 region; 341F - 805R primers; bacteria-specific fastq 20230804M16SKinder90_S90_L001_R1_001.fastq
SRR35746181 SRP630680 new PRJNA1337777 SAMN52380205 S91 16S of preeschool child faeces AMPLICON GENOMIC PCR single ILLUMINA Illumina MiSeq V3-V4 region; 341F - 805R primers; bacteria-specific fastq 20230804M16SKinder91_S91_L001_R1_001.fastq
SRR35746180 SRP630680 new PRJNA1337777 SAMN52380205 S92 16S of preeschool child faeces AMPLICON GENOMIC PCR single ILLUMINA Illumina MiSeq V3-V4 region; 341F - 805R primers; bacteria-specific fastq 20230804M16SKinder92_S92_L001_R1_001.fastq
SRR35746179 SRP630680 new PRJNA1337777 SAMN52380205 S2 16S of preeschool child faeces AMPLICON GENOMIC PCR single ILLUMINA Illumina MiSeq V3-V4 region; 341F - 805R primers; bacteria-specific fastq S2_L001_R1_001.fastq
SRR35746178 SRP630680 new PRJNA1337777 SAMN52380205 S3 16S of preeschool child faeces AMPLICON GENOMIC PCR single ILLUMINA Illumina MiSeq V3-V4 region; 341F - 805R primers; bacteria-specific fastq S3_L001_R1_001.fastq
SRR35746177 SRP630680 new PRJNA1337777 SAMN52380205 S4 16S of preeschool child faeces AMPLICON GENOMIC PCR single ILLUMINA Illumina MiSeq V3-V4 region; 341F - 805R primers; bacteria-specific fastq S4_L001_R1_001.fastq
SRR35746176 SRP630680 new PRJNA1337777 SAMN52380205 S5 16S of preeschool child faeces AMPLICON GENOMIC PCR single ILLUMINA Illumina MiSeq V3-V4 region; 341F - 805R primers; bacteria-specific fastq S5_L001_R1_001.fastq
SRR35746175 SRP630680 new PRJNA1337777 SAMN52380205 S6 16S of preeschool child faeces AMPLICON GENOMIC PCR single ILLUMINA Illumina MiSeq V3-V4 region; 341F - 805R primers; bacteria-specific fastq S6_L001_R1_001.fastq
SRR35746174 SRP630680 new PRJNA1337777 SAMN52380205 S7 16S of preeschool child faeces AMPLICON GENOMIC PCR single ILLUMINA Illumina MiSeq V3-V4 region; 341F - 805R primers; bacteria-specific fastq S7_L001_R1_001.fastq
SRR35746253 SRP630680 new PRJNA1337777 SAMN52380205 S8 16S of preeschool child faeces AMPLICON GENOMIC PCR single ILLUMINA Illumina MiSeq V3-V4 region; 341F - 805R primers; bacteria-specific fastq S8_L001_R1_001.fastq
SRR35746252 SRP630680 new PRJNA1337777 SAMN52380205 S9 16S of preeschool child faeces AMPLICON GENOMIC PCR single ILLUMINA Illumina MiSeq V3-V4 region; 341F - 805R primers; bacteria-specific fastq S9_L001_R1_001.fastq
SRR35746250 SRP630680 new PRJNA1337777 SAMN52380205 S10 16S of preeschool child faeces AMPLICON GENOMIC PCR single ILLUMINA Illumina MiSeq V3-V4 region; 341F - 805R primers; bacteria-specific fastq S10_L001_R1_001.fastq
SRR35746249 SRP630680 new PRJNA1337777 SAMN52380205 S11 16S of preeschool child faeces AMPLICON GENOMIC PCR single ILLUMINA Illumina MiSeq V3-V4 region; 341F - 805R primers; bacteria-specific fastq S11_L001_R1_001.fastq
SRR35746248 SRP630680 new PRJNA1337777 SAMN52380205 S12 16S of preeschool child faeces AMPLICON GENOMIC PCR single ILLUMINA Illumina MiSeq V3-V4 region; 341F - 805R primers; bacteria-specific fastq S12_L001_R1_001.fastq
SRR35746247 SRP630680 new PRJNA1337777 SAMN52380205 S13 16S of preeschool child faeces AMPLICON GENOMIC PCR single ILLUMINA Illumina MiSeq V3-V4 region; 341F - 805R primers; bacteria-specific fastq S13_L001_R1_001.fastq
